# Supplementary material for: Ankylosing spondylitis and psychiatric disorders in European population: a Mendelian randomization study
Source: Front Immunol. 2023 Oct 26;14:1277959. doi: 10.3389/fimmu.2023.1277959 (PMC10637577; doi:10.3389/fimmu.2023.1277959)
Supplement: Supplementary file 1 [file Table_1.xlsx]

## Sheet: Tables of Contents
Contents	Description
Table S1	Overview of the GWAS summary statistics of the AS and the psychiatric disorders
Table S2	GWAS phenotypic definitions for each trait
Table S3	The instrumental variable selected for the causal effect of AS on psychiatric disorders in Mendelian randomization analyses
Table S4	The instrumental variables used in the Mendelian randomization analysis for the causal effects of the psychiatric disorders on AS
Table S5	The MR analysis causal estimates for the AS on the psychiatric disorders.
Table S6	The MR analysis causal estimates for the psychiatric disorders on the AS.
Table S7	Sensitivity analysis for MR causality estimation (Direction: AS→psychiatric disorders)
Table S8	Sensitivity analysis for MR causality estimation (Direction: psychiatric disorders→AS)

## Sheet: TableS1
Supplementary Table S1. Data sources of the instrumental variables
Trait	Sample Size	Cases	Controls	Number of variants	Consortium	Populations	PubMedID/Web source	Year	Sex
AS	22647	9069	13578	99962	IGAS	Europeans	23749187	2013	Males and Females
MDD	500189	170756	329433	8483301	PGC	Europeans	30718901	2019	Males and Females
SCZ	77096	33640	43456	15358497	PGC	Europeans	25056061	2014	Males and Females
BIP	51710	20352	31358	13413245	PGC	Europeans	31043756	2019	Males and Females
AN	#VALUE!	3495	10982	10641224	PGC	Europeans	28494655	2017	Males and Females
AXD	218792	20992	197800	16380466	FinnGen	Europeans	https://www.finngen.fi/fi	2021	Males and Females
Abbreviations: AS: Ankylosing spondylitis; MDD, major depression disorder; SCZ, schizophrenia; BIP, bipolar disorder; AN, anorexia nervosa; AXD: Anxiety disorder.

## Sheet: Table S2
Supplementary Table S2. GWAS phenotypic definitions for each trait.
Trait	Case Definition
AS	Diagnostic Criteria for Ankylosing Spondylitis Based on the Revised New York Criteria. In this classification system, a patient needs to meet at least one clinical criterion and the radiological diagnosis of AS.
MDD	Cases met international consensus criteria (the diagnostic and statistical manual of mental disorders ; DSM-IV ) for a lifetime diagnosis of MDD.
BIP	Cases must meet international consensus criteria (DSM-IV or The International Classification of Diseases; ICD-10) in order to establish a lifetime diagnosis of BD using a structured diagnostic tool from a trained interviewer's assessment, clinician-administered checklist, or chart review.
SCZ	Cases must meet international consensus criteria (DSM-III-R) or Research Diagnostic Criteria (RDC) by completing questionnaires, structured psychiatric diagnostic interviews, review of medical record information, a "best estimate" process, and specific inclusion and exclusion criteria, and a final diagnosis by an MD.
AD	Anxiety cases are defined as individuals who have been assessed as having an anxiety disorder during their lifetime according to international consensus criteria ( ICD-10:F40-48).
AN	Case definition requires a diagnosis of lifelong anorexia nervosa (restrictive or binge-eating-clearing subtype) or lifelong eating disorder "not otherwise specified" subtype of anorexia nervosa (i.e., exhibiting core features of anorexia nervosa) in accordance with the international consensus criteria (DSM-V).
AS: Ankylosing spondylitis; MDD, major depression disorder; SCZ, schizophrenia; BIP, bipolar disorder; AN, anorexia nervosa; AXD: Anxiety disorder.

## Sheet: Table S3
Supplementary Table S3. The valid instrumental variables used for the Mendelian randomization analysis for the causal effects of the AS on the psychiatric disorders (p < 5×10-8)
Exposure	Outcome	SNP	Chromosome	Effect allele	Other allele	Exposure				Outcome			F statistics
						Beta	SE	P		Beta	SE	P
AS	SCZ	rs1041926	6	A	G	-0.0748291	0.0116918	1.55214e-10		-0.010505	0.0362	0.772499	40.9617
AS	SCZ	rs11065898	12	T	C	0.0262524	0.00480641	4.70923e-08		0.006896	0.0133	0.6041	29.833
AS	SCZ	rs11190133	10	T	C	-0.0338671	0.00449401	4.84395e-14		-0.005897	0.0118	0.617999	56.7921
AS	SCZ	rs11209026	1	A	G	-0.103584	0.00954481	1.94178e-27		0.005604	0.0225	0.805	117.774
AS	SCZ	rs1128905	9	C	T	-0.0237165	0.00409459	6.94848e-09		-0.004599	0.0113	0.685199	33.5491
AS	SCZ	rs11624293	14	C	T	0.0428679	0.00669161	1.49176e-10		-0.004898	0.0193	0.7999	41.0396
AS	SCZ	rs1250550	10	A	C	-0.026036	0.00430465	1.46339e-09		0.007899	0.0117	0.4999	36.5825
AS	SCZ	rs12615545	2	C	T	0.0254728	0.00417273	1.03065e-09		0.002804	0.0109	0.7992	37.266
AS	SCZ	rs1860545	12	A	G	-0.027474	0.00435378	2.78362e-10		0.005097	0.0112	0.6513	39.8209
AS	SCZ	rs2517655	6	T	C	0.0882856	0.00465575	3.46897e-80		0.037797	0.02	0.0586098	359.584
AS	SCZ	rs2531875	17	T	G	-0.0273233	0.00424463	1.21745e-10		0.002198	0.0112	0.8455	41.4368
AS	SCZ	rs27529	5	G	A	-0.0620354	0.00429859	3.27642e-47		-0.0134	0.0114	0.2393	208.27
AS	SCZ	rs2836883	21	A	G	-0.0396768	0.00474798	6.45654e-17		0.008999	0.0124	0.4663	69.8322
AS	SCZ	rs35164067	19	A	G	-0.031078	0.00495021	3.42713e-10		0.004699	0.0134	0.7278	39.4148
AS	SCZ	rs4672505	2	G	A	-0.0597772	0.00415105	5.13807e-47		-0.015903	0.0113	0.1584	207.374
AS	SCZ	rs4676410	2	A	G	0.0281014	0.00490215	9.8976e-09		0.008702	0.0143	0.5407	32.8611
AS	SCZ	rs6556416	5	C	A	0.0252152	0.0046002	4.22124e-08		0.0005	0.0117	0.9641	30.0449
AS	SCZ	rs6600247	1	C	T	0.0328332	0.00415088	2.57573e-15		0.0168	0.0108	0.1214	62.5671
AS	SCZ	rs7191548	16	C	T	0.0249853	0.00428493	5.51087e-09		0.022205	0.0115	0.0528105	34.0002
AS	SCZ	rs743479	21	T	C	-0.0234235	0.00417581	2.03105e-08		-0.010697	0.0111	0.3359	31.4646
AS	SCZ	rs9901869	17	A	G	0.0319036	0.00408853	6.03671e-15		0.004798	0.011	0.6611	60.8899
AS	AN	rs1041926	6	A	G	-0.0748291	0.0116918	1.55214e-10		-0.087597	0.0907	0.334	40.9617
AS	AN	rs11065898	12	T	C	0.0262524	0.00480641	4.70923e-08		-0.00110061	0.036	0.9766	29.833
AS	AN	rs11209026	1	A	G	-0.103584	0.00954481	1.94178e-27		-0.0754997	0.0589	0.2003	117.774
AS	AN	rs1128905	9	C	T	-0.0237165	0.00409459	6.94848e-09		-0.031799	0.0293	0.2782	33.5491
AS	AN	rs11624293	14	C	T	0.0428679	0.00669161	1.49176e-10		0.0433042	0.0519	0.4045	41.0396
AS	AN	rs1250550	10	A	C	-0.026036	0.00430465	1.46339e-09		-0.0358034	0.0311	0.2491	36.5825
AS	AN	rs12615545	2	C	T	0.0254728	0.00417273	1.03065e-09		-0.0213994	0.0291	0.4635	37.266
AS	AN	rs1801274	1	G	A	0.0253178	0.00417687	1.34921e-09		0.0222967	0.029	0.443	36.7409
AS	AN	rs1860545	12	A	G	-0.027474	0.00435378	2.78362e-10		0.011296	0.0295	0.7002	39.8209
AS	AN	rs2517655	6	T	C	0.0882856	0.00465575	3.46897e-80		0.0600033	0.0356	0.0922593	359.584
AS	AN	rs2531875	17	T	G	-0.0273233	0.00424463	1.21745e-10		0.0171029	0.0302	0.5709	41.4368
AS	AN	rs2596501	6	T	C	-0.152336	0.00419401	1e-200		-0.0196008	0.0292	0.5028	1319.31
AS	AN	rs27529	5	G	A	-0.0620354	0.00429859	3.27642e-47		-0.0161981	0.0303	0.592899	208.27
AS	AN	rs2836883	21	A	G	-0.0396768	0.00474798	6.45654e-17		0.040902	0.0327	0.2105	69.8322
AS	AN	rs35164067	19	A	G	-0.031078	0.00495021	3.42713e-10		0.0511018	0.0362	0.1578	39.4148
AS	AN	rs4129267	1	T	C	-0.0307685	0.00422605	3.32124e-13		-0.0380031	0.0298	0.2023	53.0082
AS	AN	rs41299637	1	G	T	-0.0390527	0.00491011	1.81259e-15		-0.0230034	0.0329	0.4838	63.2586
AS	AN	rs4672505	2	G	A	-0.0597772	0.00415105	5.13807e-47		-0.0535029	0.0302	0.0768299	207.374
AS	AN	rs4676410	2	A	G	0.0281014	0.00490215	9.8976e-09		-0.005103	0.0385	0.8938	32.8611
AS	AN	rs6556416	5	C	A	0.0252152	0.0046002	4.22124e-08		0.0158957	0.0313	0.6123	30.0449
AS	AN	rs6600247	1	C	T	0.0328332	0.00415088	2.57573e-15		0.010505	0.0293	0.719	62.5671
AS	AN	rs7191548	16	C	T	0.0249853	0.00428493	5.51087e-09		-0.0223973	0.0307	0.465799	34.0002
AS	AN	rs743479	21	T	C	-0.0234235	0.00417581	2.03105e-08		0.00499749	0.0297	0.8665	31.4646
AS	AN	rs9901869	17	A	G	0.0319036	0.00408853	6.03671e-15		0.0154993	0.029	0.5931	60.8899
AS	MDD	rs1041926	6	A	G	-0.0748291	0.0116918	1.55e-10		-0.0005	0.0127	0.9658	40.9617
AS	MDD	rs11065898	12	T	C	0.0262524	0.00480641	4.71e-08		0.0021	0.0052	0.6862	29.833
AS	MDD	rs11190133	10	T	C	-0.0338671	0.00449401	4.84e-14		-0.0021	0.0047	0.6538	56.7921
AS	MDD	rs11209026	1	A	G	-0.103584	0.00954481	1.94e-27		0.0118	0.0086	0.173	117.774
AS	MDD	rs1128905	9	C	T	-0.0237165	0.00409459	6.95e-09		-0.0002	0.0044	0.9618	33.5491
AS	MDD	rs11624293	14	C	T	0.0428679	0.00669161	1.49e-10		0.0029	0.0075	0.694201	41.0396
AS	MDD	rs1250550	10	A	C	-0.026036	0.00430465	1.46e-09		-0.0024	0.0046	0.5961	36.5825
AS	MDD	rs1801274	1	G	A	0.0253178	0.00417687	1.35e-09		-0.0062	0.0043	0.1499	36.7409
AS	MDD	rs1860545	12	A	G	-0.027474	0.00435378	2.78e-10		-0.0014	0.0044	0.745399	39.8209
AS	MDD	rs2531875	17	T	G	-0.0273233	0.00424463	1.22e-10		0.0039	0.0045	0.3842	41.4368
AS	MDD	rs2596501	6	T	C	-0.152336	0.00419401	1e-200		0.0045	0.0043	0.3041	1319.31
AS	MDD	rs27529	5	G	A	-0.0620354	0.00429859	3.28e-47		0.0029	0.0045	0.5197	208.27
AS	MDD	rs2836883	21	A	G	-0.0396768	0.00474798	6.46e-17		0.0061	0.005	0.2249	69.8322
AS	MDD	rs35164067	19	A	G	-0.031078	0.00495021	3.43e-10		0.0027	0.0054	0.6109	39.4148
AS	MDD	rs4129267	1	T	C	-0.0307685	0.00422605	3.32e-13		0.0048	0.0044	0.2714	53.0082
AS	MDD	rs41299637	1	G	T	-0.0390527	0.00491011	1.81e-15		-0.0074	0.0047	0.1193	63.2586
AS	MDD	rs4672505	2	G	A	-0.0597772	0.00415105	5.14e-47		-0.0001	0.0045	0.9905	207.374
AS	MDD	rs4676410	2	A	G	0.0281014	0.00490215	9.9e-09		-0.001	0.0055	0.8507	32.8611
AS	MDD	rs6556416	5	C	A	0.0252152	0.0046002	4.22e-08		-0.0032	0.0046	0.4826	30.0449
AS	MDD	rs6600247	1	C	T	0.0328332	0.00415088	2.58e-15		0.0024	0.0043	0.5714	62.5671
AS	MDD	rs7191548	16	C	T	0.0249853	0.00428493	5.51e-09		-0.0019	0.0045	0.674401	34.0002
AS	MDD	rs743479	21	T	C	-0.0234235	0.00417581	2.03e-08		-0.0045	0.0047	0.3325	31.4646
AS	MDD	rs9901869	17	A	G	0.0319036	0.00408853	6.04e-15		-0.0024	0.0043	0.5781	60.8899
AS	BIP	rs1041926	6	A	G	-0.0748291	0.0116918	1.55214e-10		0.050798	0.0429	0.2364	40.9617
AS	BIP	rs11065898	12	T	C	0.0262524	0.00480641	4.70923e-08		-0.013805	0.0164	0.3975	29.833
AS	BIP	rs11190133	10	T	C	-0.0338671	0.00449401	4.84395e-14		0.014701	0.0146	0.316	56.7921
AS	BIP	rs11209026	1	A	G	-0.103584	0.00954481	1.94178e-27		-0.0078	0.0276	0.7783	117.774
AS	BIP	rs11624293	14	C	T	0.0428679	0.00669161	1.49176e-10		0.027196	0.0237	0.2512	41.0396
AS	BIP	rs1250550	10	A	C	-0.026036	0.00430465	1.46339e-09		-0.009505	0.0145	0.5105	36.5825
AS	BIP	rs12615545	2	C	T	0.0254728	0.00417273	1.03065e-09		0.025605	0.0135	0.0571005	37.266
AS	BIP	rs1801274	1	G	A	0.0253178	0.00417687	1.34921e-09		0.019703	0.0137	0.1509	36.7409
AS	BIP	rs1860545	12	A	G	-0.027474	0.00435378	2.78362e-10		-0.007196	0.0141	0.611499	39.8209
AS	BIP	rs2517655	6	T	C	0.0882856	0.00465575	3.46897e-80		-0.005103	0.0158	0.7467	359.584
AS	BIP	rs2531875	17	T	G	-0.0273233	0.00424463	1.21745e-10		0.012403	0.0139	0.3732	41.4368
AS	BIP	rs2596501	6	T	C	-0.152336	0.00419401	1e-200		0.014898	0.0137	0.2783	1319.31
AS	BIP	rs27529	5	G	A	-0.0620354	0.00429859	3.27642e-47		-0.007403	0.0141	0.5986	208.27
AS	BIP	rs2836883	21	A	G	-0.0396768	0.00474798	6.45654e-17		0.004699	0.0155	0.759899	69.8322
AS	BIP	rs35164067	19	A	G	-0.031078	0.00495021	3.42713e-10		0.003803	0.0165	0.8153	39.4148
AS	BIP	rs4129267	1	T	C	-0.0307685	0.00422605	3.32124e-13		0.005704	0.0136	0.6747	53.0082
AS	BIP	rs4676410	2	A	G	0.0281014	0.00490215	9.8976e-09		-0.002503	0.0176	0.8871	32.8611
AS	BIP	rs6556416	5	C	A	0.0252152	0.0046002	4.22124e-08		0.003105	0.0144	0.8311	30.0449
AS	BIP	rs6600247	1	C	T	0.0328332	0.00415088	2.57573e-15		0.023596	0.0134	0.0797499	62.5671
AS	BIP	rs7191548	16	C	T	0.0249853	0.00428493	5.51087e-09		0.027104	0.0143	0.0574302	34.0002
AS	AXD	rs11065898	12	T	C	0.0262524	0.00480641	4.71e-08		-0.0269	0.0141	0.05696	29.833
AS	AXD	rs11190133	10	T	C	-0.0338671	0.00449401	4.84e-14		-0.0049	0.0115	0.666699	56.7921
AS	AXD	rs11209026	1	A	G	-0.103584	0.00954481	1.94e-27		0.0095	0.0266	0.7217	117.774
AS	AXD	rs1128905	9	C	T	-0.0237165	0.00409459	6.95e-09		0.0029	0.0112	0.7982	33.5491
AS	AXD	rs11624293	14	C	T	0.0428679	0.00669161	1.49e-10		0.003	0.0205	0.8823	41.0396
AS	AXD	rs1250550	10	A	C	-0.026036	0.00430465	1.46e-09		-0.0096	0.0114	0.4031	36.5825
AS	AXD	rs12615545	2	C	T	0.0254728	0.00417273	1.03e-09		0.0105	0.0112	0.3495	37.266
AS	AXD	rs1801274	1	G	A	0.0253178	0.00417687	1.35e-09		0.0108	0.0112	0.3355	36.7409
AS	AXD	rs1860545	12	A	G	-0.027474	0.00435378	2.78e-10		-0.0124	0.0113	0.273	39.8209
AS	AXD	rs2517655	6	T	C	0.0882856	0.00465575	3.47e-80		-0.0161	0.0125	0.1991	359.584
AS	AXD	rs2531875	17	T	G	-0.0273233	0.00424463	1.22e-10		0.015	0.0116	0.1947	41.4368
AS	AXD	rs2596501	6	T	C	-0.152336	0.00419401	1e-200		0.007	0.0122	0.5639	1319.31
AS	AXD	rs27529	5	G	A	-0.0620354	0.00429859	3.28e-47		0.0144	0.0117	0.219	208.27
AS	AXD	rs2836883	21	A	G	-0.0396768	0.00474798	6.46e-17		0.0086	0.013	0.5063	69.8322
AS	AXD	rs4129267	1	T	C	-0.0307685	0.00422605	3.32e-13		-0.0135	0.0123	0.2701	53.0082
AS	AXD	rs41299637	1	G	T	-0.0390527	0.00491011	1.81e-15		0.0079	0.0137	0.5636	63.2586
AS	AXD	rs4672505	2	G	A	-0.0597772	0.00415105	5.14e-47		-0.0112	0.0118	0.3432	207.374
AS	AXD	rs4676410	2	A	G	0.0281014	0.00490215	9.9e-09		0.0153	0.0126	0.2265	32.8611
AS	AXD	rs6556416	5	C	A	0.0252152	0.0046002	4.22e-08		-0.0075	0.0129	0.560701	30.0449
AS	AXD	rs6600247	1	C	T	0.0328332	0.00415088	2.58e-15		0.0037	0.0113	0.7415	62.5671
AS	AXD	rs7191548	16	C	T	0.0249853	0.00428493	5.51e-09		-0.004	0.0113	0.7218	34.0002
AS	AXD	rs9901869	17	A	G	0.0319036	0.00408853	6.04e-15		0.006	0.0112	0.5932	60.8899
Abbreviations:AS: Ankylosing spondylitis; MDD, major depression disorder; SCZ, schizophrenia; BIP, bipolar disorder; AN, anorexia nervosa; AXD: Anxiety disorder.

## Sheet: Table S4
Supplementary Table S4. The instrumental variables used in the Mendelian randomization analysis for the causal effects of the psychiatric disorders on the AS
Outcome	Exposure	SNP	Chromosome	Effect allele	Other allele	Exposure				Outcome			F statistics	Steiger filtering
						Beta	SE	P		Beta	SE	P		R2 (exposure)	R2 (outcome)	diretion	steiger-p
AS	SCZ	rs10108725	8	T	C	0.073204	0.0133	3.32e-08		0.0028958	0.00508618	0.56912	30.2947
AS	SCZ	rs1024582	12	G	A	-0.098904	0.0115	6.27e-18		0.00190181	0.00454559	0.675666	73.966
AS	SCZ	rs11191419	10	A	T	-0.101601	0.0118	6.69e-18		0.00239712	0.00431556	0.578579	74.1365
AS	SCZ	rs11682175	2	C	T	0.073496	0.0109	1.58e-11		0.00329457	0.00407006	0.418248	45.4647
AS	SCZ	rs11693528	2	G	C	0.102797	0.0136	4.73e-14		0.00628024	0.00512406	0.220336	57.1325
AS	SCZ	rs12887734	14	T	G	0.088304	0.0121	3.72e-13		0.00737275	0.00446729	0.0988644	53.2586
AS	SCZ	rs1518933	3	A	G	0.050303	0.0109	3.67e-06		0.00631993	0.00410028	0.123234	21.2978
AS	SCZ	rs1702294	1	C	T	0.118401	0.0138	1.03e-17		-0.00568382	0.00544507	0.296557	73.6127
AS	SCZ	rs17108967	14	C	T	0.065296	0.0115	1.21e-08		-0.00210221	0.00435433	0.629248	32.2387
AS	SCZ	rs1939214	11	G	A	-0.077702	0.0149	1.71e-07		-0.00290421	0.00523745	0.57923	27.1952
AS	SCZ	rs2414718	15	A	G	0.069797	0.011	1.98e-10		0.000900405	0.00423808	0.831751	40.2613
AS	SCZ	rs301797	1	A	C	0.066097	0.0116	1.2e-08		-0.002002	0.00464157	0.666236	32.4674
AS	SCZ	rs302315	12	C	G	-0.061599	0.0114	6.29e-08		0.00598207	0.0043674	0.170778	29.197
AS	SCZ	rs3073745	9	T	G	0.053702	0.0112	1.81e-06		-0.00631993	0.0043527	0.146513	22.9903
AS	SCZ	rs34796896	3	A	G	-0.082198	0.0135	1.23e-09		-0.00170145	0.00515944	0.741571	37.0728
AS	SCZ	rs35324223	11	G	A	0.091995	0.0145	2.04e-10		-0.00893984	0.00574945	0.119969	40.2525
AS	SCZ	rs3849046	5	T	C	0.062496	0.0109	1.04e-08		0.00230265	0.004188	0.582442	32.8739
AS	SCZ	rs514348	9	T	A	-0.0557	0.0112	6.03e-07		-0.00329457	0.00418641	0.431302	24.7329
AS	SCZ	rs58120505	7	C	T	-0.082197	0.0111	1.26e-13		-0.00451016	0.00418807	0.281523	54.836
AS	SCZ	rs6878284	5	T	C	-0.059899	0.0116	2.27e-07		-0.00399202	0.00424464	0.346969	26.6639
AS	SCZ	rs71391092	16	G	C	-0.071297	0.0155	4.34e-06		-0.00180162	0.00524527	0.731242	21.1582
AS	SCZ	rs7915131	10	T	C	-0.050904	0.0109	3.11e-06		-0.00588266	0.00414328	0.155664	21.8098
AS	SCZ	rs913587	9	A	C	-0.0571	0.011	2.35e-07		-0.00130085	0.00413581	0.753116	26.9455
AS	SCZ	rs9420	11	G	A	-0.058203	0.0114	3.62e-07		-0.000899595	0.00463052	0.845961	26.0664
AS	SCZ	rs9487653	6	G	A	-0.064101	0.0133	1.54e-06		0.000700245	0.0049797	0.88817	23.2288
AS	AN	rs6726904	2	T	G	0.159403	0.0385	3.44e-05		0.00518653	0.00524194	0.322453	17.1424
AS	MDD	rs11078936	17	C	T	-0.0211	0.0045	2.357e-06		0.00169856	0.00417113	0.683849	21.9857
AS	MDD	rs13037326	20	T	C	0.031	0.0049	2.398e-10		0.00269636	0.00456045	0.554354	40.025
AS	MDD	rs17641524	1	T	C	-0.03	0.0053	1.502e-08		-0.00240288	0.0049469	0.627155	32.0399
AS	MDD	rs2568958	1	A	G	0.0382	0.0044	2.90202e-18		0.00220242	0.0044423	0.620046	75.374
AS	MDD	rs4141983	1	C	T	-0.0264	0.0046	9.69192e-09		-0.00601807	0.00434259	0.1658	32.9376
AS	MDD	rs5771864	22	C	T	-0.0202	0.0044	4.60797e-06		0.00471108	0.00415507	0.256873	21.0764
AS	MDD	rs67767662	5	G	T	0.0248	0.0054	3.55599e-06		-0.00180162	0.00483595	0.709485	21.0919
AS	MDD	rs9831648	3	T	G	-0.0292	0.0052	1.58599e-08		0.00150113	0.00504796	0.766182	31.5325
AS	BIP	rs10136056	14	A	G	-0.063195	0.0136	3.12299e-06		0.00803217	0.00410713	0.0505045	21.5917
AS	BIP	rs10744560	12	T	C	0.083201	0.014	2.91803e-09		-0.000700245	0.00462447	0.879643	35.3184
AS	BIP	rs12135727	1	T	C	-0.076104	0.0165	3.77798e-06		-0.00752827	0.00528562	0.154362	21.2739
AS	BIP	rs34568676	4	A	G	0.074402	0.0159	2.89901e-06		0.00905884	0.00486036	0.0623462	21.8965
AS	BIP	rs7969091	12	G	A	0.0692	0.0135	3.24803e-07		0.0028958	0.00413544	0.483777	26.2751
AS	BIP	rs9834970	3	C	T	0.101003	0.0134	5.53095e-14		-0.00130085	0.0040233	0.746447	56.8145
AS	AXD	rs10514944	17	A	G	-0.0739	0.0182	4.71e-05		0.0037928	0.0065172	0.560588	16.4872
AS	AXD	rs10918912	1	A	G	0.1076	0.0256	2.7e-05		0.00707491	0.0076125	0.352692	17.6663
AS	AXD	rs10962865	9	T	C	0.0872	0.0213	4.18e-05		0.000699755	0.00605202	0.907951	16.76
AS	AXD	rs115992102	3	A	G	-0.3173	0.0756	2.71e-05		0.031983	0.0178945	0.0738873	17.6156
Note: Abbreviations:AS: Ankylosing spondylitis; MDD, major depression disorder; SCZ, schizophrenia; BIP, bipolar disorder; AN, anorexia nervosa; AXD: Anxiety disorder.

## Sheet: TableS5
Supplementary Table S5. The MR analysis causal estimates for the AS on the psychiatric disorders.
Exposure	Outcome	Method	SNPs(n)	Beta	SE	OR	95% CI (low)	95% CI (high)	P-value
AS	SCZ	IVW	21	0.163483	0.0542356	1.1776	1.05885	1.30968	0.00257572
AS	SCZ	MR Egger	21	0.190847	0.168946	1.21027	0.869109	1.68536	0.27269
AS	SCZ	WME	21	0.201879	0.0950137	1.2237	1.01578	1.47419	0.0336086
AS	SCZ	Weighted mode	21	0.22304	0.144865	1.24987	0.940921	1.66026	0.139322
AS	SCZ	Simple mode	21	0.179274	0.165999	1.19635	0.864086	1.65637	0.293007
AS	SCZ	MR-PRESSO	22	0.163483	0.0542356	1.1776	1.05885	1.30968	0.00685162
AS	AN	IVW	24	0.280201	0.107938	1.3234	1.07105	1.63519	0.00943273
AS	AN	MR Egger	24	0.32716	0.215503	1.38702	0.909167	2.11604	0.143225
AS	AN	WME	24	0.209736	0.167507	1.23335	0.888183	1.71266	0.210531
AS	AN	Weighted mode	24	0.261152	0.188224	1.29843	0.897837	1.87775	0.178601
AS	AN	Simple mode	24	0.704372	0.334446	2.02258	1.05007	3.89575	0.0463154
AS	AN	MR-PRESSO	24	0.280201	0.107938	1.3234	1.07105	1.63519	0.0161553
AS	MDD	IVW	23	-0.0286868	0.0151165	0.971721	0.943353	1.00094	0.0577328
AS	MDD	MR Egger	23	-0.0366107	0.0333508	0.964051	0.903049	1.02917	0.284744
AS	MDD	WME	23	-0.0300869	0.0269558	0.970361	0.920424	1.02301	0.264355
AS	MDD	Weighted mode	23	-0.0301033	0.0258428	0.970345	0.922419	1.02076	0.25655
AS	MDD	Simple mode	23	-0.0286165	0.0553978	0.971789	0.871799	1.08325	0.610615
AS	MDD	MR-PRESSO	23	-0.0286868	0.0151165	0.971721	0.943353	1.00094	0.0709333
AS	BIP	IVW	20	-0.00769848	0.0653353	0.992331	0.873056	1.1279	0.906202
AS	BIP	MR Egger	20	-0.167276	0.103409	0.845966	0.690763	1.03604	0.123136
AS	BIP	WME	20	-0.0932558	0.08107	0.91096	0.777126	1.06784	0.250016
AS	BIP	Weighted mode	20	-0.0673187	0.0780526	0.934897	0.802277	1.08944	0.39918
AS	BIP	Simple mode	20	-0.0490968	0.165426	0.952089	0.688437	1.31671	0.769847
AS	BIP	MR-PRESSO	20	-0.00769848	0.0653353	0.992331	0.873056	1.1279	0.907439
AS	AXD	IVW	22	-0.0363819	0.0472308	0.964272	0.879014	1.0578	0.441122
AS	AXD	MR Egger	22	-0.113832	0.0885224	0.892408	0.750259	1.06149	0.213162
AS	AXD	WME	22	-0.057927	0.0716186	0.943719	0.820124	1.08594	0.418615
AS	AXD	Weighted mode	22	-0.0795168	0.0677126	0.923563	0.808776	1.05464	0.253409
AS	AXD	Simple mode	22	-0.123988	0.130944	0.883391	0.683425	1.14187	0.354473
AS	AXD	MR-PRESSO	22	-0.0363819	0.0472308	0.964272	0.879014	1.0578	0.449702
Note: The MR-PRESSO test detected no outliers. All MR estimates from the MR-PRESSO above are raw. Abbreviations: AS: Ankylosing spondylitis; MDD, major depression disorder; SCZ, schizophrenia; BIP, bipolar disorder; AN, anorexia nervosa; AXD: Anxiety disorder.

## Sheet: TableS6
Supplementary Table S6. The MR analysis causal estimates for the psychiatric disorders on the AS.
Exposure	Outcome	Method	SNPs (n)	Beta	SE	OR	95% CI (low)	95% CI (high)	P-value
SCZ	AS	IVW	20	0.0134759	0.0130218	1.01357	0.988026	1.03977	0.300726
SCZ	AS	MR Egger	20	-0.070021	0.0626377	0.932374	0.824654	1.05416	0.27832
SCZ	AS	WME	20	0.0208478	0.0193772	1.02107	0.983014	1.06059	0.281974
SCZ	AS	Weighted mode	20	0.0329939	0.0367599	1.03354	0.961697	1.11076	0.380658
SCZ	AS	Simple mode	20	0.0298138	0.0350186	1.03026	0.961921	1.10346	0.405166
SCZ	AS	MR-PRESSO	20	0.0130218	0.0130218	1.01311	0.987577	1.0393	0.313719
AN	AS	Wald ratio	1	0.0325372	0.0328848	1.03307	0.968587	1.10185	0.322453
MDD	AS	IVW	8	0.0279005	0.0444805	1.02829	0.942442	1.12197	0.530494
MDD	AS	MR Egger	8	0.342437	0.282192	1.40838	0.81005	2.44864	0.270541
MDD	AS	WME	8	0.0597053	0.0747848	1.06152	0.916794	1.2291	0.424661
MDD	AS	Weighted mode	8	0.058872	0.0979575	1.06064	0.875356	1.28514	0.566786
MDD	AS	Simple mode	8	0.0259542	0.10981	1.02629	0.82756	1.27275	0.819924
MDD	AS	MR-PRESSO	8	0.0279005	0.0444805	1.02829	0.942442	1.12197	0.550398
BIP	AS	IVW	6	0.0103662	0.0319153	1.01042	0.949151	1.07564	0.74533
BIP	AS	MR Egger	6	0.030881	0.215839	1.03136	0.675594	1.57448	0.893149
BIP	AS	WME	6	-0.00918382	0.0308364	0.990858	0.932745	1.05259	0.765838
BIP	AS	Weighted mode	6	0.00227266	0.0358567	1.00228	0.934254	1.07525	0.951918
BIP	AS	Simple mode	6	0.0275505	0.0542033	1.02793	0.924328	1.14315	0.63288
BIP	AS	MR-PRESSO	6	0.0103662	0.0319153	1.01042	0.949151	1.07564	0.75848
AXD	AS	IVW	4	-0.0276213	0.0383983	0.972757	0.902233	1.04879	0.471933
AXD	AS	MR Egger	4	-0.111446	0.0822817	0.894539	0.761307	1.05109	0.308318
AXD	AS	WME	4	-0.0278703	0.0458305	0.972515	0.888965	1.06392	0.54311
AXD	AS	Weighted mode	4	-0.0631909	0.0684968	0.938764	0.820826	1.07365	0.424288
AXD	AS	Simple mode	4	-0.0369656	0.0713713	0.963709	0.837903	1.10841	0.640277
AXD	AS	MR-PRESSO	4	-0.0276213	0.0383983	0.972757	0.902233	1.04879	0.523905
Note: The MR-PRESSO test detected no outliers. All MR estimates from the MR-PRESSO above are raw. In addition, because only one SNP was available, MR analysis of the causal effect of AN on AS was estimated using the Wald ratio instead of MR-PRESSO, MR egger, IVW, weighted mode, simple mode, and WME methods. Abbreviations:AS: Ankylosing spondylitis; MDD, major depression disorder; SCZ, schizophren…

## Sheet: Table S7
Supplementary Table S7. Sensitivity analysis for MR causality estimation (Direction: AS→psychiatric disorders)
Exposure	Outcome	MR-PRESSO Global test			Pleiotropy				Heterogeneity test					Steiger directionality test
		RSSobs	P-value		Intercept (MR-Egger)	SE	P-value		Q-MR egger	P-value	Q-IVW	P-value		R2 (exposure)	R2 (outcome)	Correct causal direction	P-value
AS	SCZ	12.9341	0.921667		-0.00116423	0.00651864	0.860142		11.5785	0.40638	11.6104	0.928833		0.0709042	0.000219193	TRUE	1.92067e-255
AS	AN	18.5844	0.818333		-0.00303531	0.0111871	0.788672		16.1785	0.806928	16.2521	0.844264		0.154247	0.00148773	TRUE	4.29161e-274
AS	MDD	13.3058	0.964		0.000500855	0.00169111	0.770009		12.5921	0.922239	12.6798	0.941709		0.139353	2.94229e-05	TRUE	<0.0001
AS	BIP	23.9074	0.393		0.0110105	0.00564706	0.0669568		16.5002	0.557679	20.3018	0.376625		0.139291	0.000392828	TRUE	<0.0001
AS	AXD	18.8045	0.705		0.00486014	0.00451685	0.294735		16.4858	0.686067	17.6436	0.671435		0.151817	8.89684e-05	TRUE	<0.0001
AS: Ankylosing spondylitis; MDD, major depression disorder; SCZ, schizophrenia; BIP, bipolar disorder; AN, anorexia nervosa; AXD: Anxiety disorder.

## Sheet: TableS8
Supplementary Table S8. Sensitivity analysis for MR causality estimation (Direction: psychiatric disorders→AS)
Exposure	Outcome	MR-PRESSO Global test			Pleiotropy				Heterogeneity test					Steiger directionality test
		RSSobs	P-value		Intercept(MR-Egger)	SE	P-value		Q-MR egger	P-value	Q-IVW	P-value		R2 (exposure)	R2 (outcome)	Causal direction	P-value
SCZ	AS	18.2258	0.628333		0.00617802	0.00451672	0.188207		14.4764	0.697547	16.3473	0.633992		0.0123105	0.000957939	TRUE	1.869e-26
AN	AS	NA	NA		NA	NA	NA		NA	NA	NA	NA		0.00118472	4.32312e-05	TRUE	0.00885073
MDD	AS	5.22731	0.784		-0.00895232	0.00786347	0.298331		2.89853	0.82147	4.19465	0.757105		0.000555202	0.000195645	TRUE	0.158581
BIP	AS	18.2258	0.628333		-0.00164861	0.0171071	0.927862		9.71681	0.0454779	9.73937	0.0829659		0.00446906	0.000471076	TRUE	1.36641e-08
AXD	AS	7.77616	0.342		0.0102296	0.00899069	0.373147		2.28343	0.319271	3.76149	0.288398		0.000313413	0.000194751	TRUE	0.591231
Note: MR analysis of anorexia nervosa was not performed using the MR-PRESSO,MR egger, IVW method because only one SNP was available. Abbreviations: AS: Ankylosing spondylitis; MDD, major depression disorder; SCZ, schizophrenia; BIP, bipolar disorder; AN, anorexia nervosa; AXD: Anxiety disorder.
